# Supplementary material for: A green leaf volatile, (Z)-3-hexenyl-acetate, mediates differential oviposition by Spodoptera frugiperda on maize and rice
Source: BMC Biol. 2023 Jun 19;21:140. doi: 10.1186/s12915-023-01642-x (PMC10280969; doi:10.1186/s12915-023-01642-x)
Supplement: Supplementary file 1 — Additional file 1: Table S1. The number of haplotypes in samples identified using CO I and Tpi marker. [file 12915_2023_1642_MOESM1_ESM.xlsx]

## Sheet: Sheet1
Additional file 1. table 1. The number of haplotype of samples identified using CO I and Tpi marker
Sampling site	Sampling date	Stage	Host	Number	CO I marker			TPi marker
					Corn strain	Rice strain	Hybrid strain	Corn strain	Rice strain	Hybrid strain
Guangzhou,Guangdong[1, 2]	2019-05-10	larva	Corn	15	0	15	0	9	3	3
Zhangjiajie, Hunan[2]	2019-05-20	larva	Corn	11	2	8	1	6	0	5
Nanning, Guangxi[2]	2019-05-21	larva	Corn	7	0	7	0	6	0	1
Dongguan, Guangdong[2]	2019-06-01	larva	Corn	3	0	3	0	3	0	0
Qingyuan, Guangdong[2]	2019-06-16	larva	Corn	7	0	7	0	6	0	1
Shaoguan, Guangdong[2]	2019-06-19	larva	Sugarcane	5	0	5	0	2	0	3
Dongguan, Guangdong	2019-06-20	larva	Corn	11	3	8	0	8	3	0
Huaxi, Guiyang	2019-06-21	larva	Corn	4	0	4	0	3	0	1
Lincang, Yunnan	2019-06-21	larva	Sugarcane	7	0	7	0	5	1	1
Qingyuan, Guangdong	2019-06-22	larva	Corn	18	0	18	0	14	4	0
Jieyang, Guangdong	2019-07-03	larva	Corn	16	0	16	0	10	1	4
Meizhou, Guangdong	2019-07-03	larva	Corn	15	0	15	0	11	3	1
Nanning, Guangxi	2019-07-06	larva	Sugarcane	19	0	19	0	14	2	3
Qinzhou, Guangxi	2019-08-18	larva	Rice	2	0	2	0	2	2	0
Lanzhou, Gansu	2019-08-28	larva	Corn	13	1	12	0	11	0	2
Maoming, Guangdong	2019-11-16	adult	Corn	18	4	14	0	10	2	5
Maoming, Guangdong	2019-11-16	adult	Dwarf bean	30	2	28	0	22	5	3
Guangzhou, Guangdong	2019-12-09	adult	Corn	4	1	3	0	1	0	3
Baoshan, Yunnan	2020-07-22	larva	Corn	8	0	8	0	7	1	0
Yangjiang, Guangdong	2020-08-15	larva	Rice	16	6	10	0	11	0	5
Yangjiang, Guangdong	2020-08-17	larva	Banana	1	0	1	0	1	0	0
Jiangmen, Guangdong	2020-09-08	larva	Rice	25	2	7	16	17	2	6
Total				255	21	217	17	179	29	47
