# Supplementary material for: A green leaf volatile, (Z)-3-hexenyl-acetate, mediates differential oviposition by Spodoptera frugiperda on maize and rice
Source: BMC Biol. 2023 Jun 19;21:140. doi: 10.1186/s12915-023-01642-x (PMC10280969; doi:10.1186/s12915-023-01642-x)
Supplement: Supplementary file 3 — Additional file 3: Table S2. Chemicals used in experiments. [file 12915_2023_1642_MOESM3_ESM.xlsx]

## Sheet: Sheet1
Additional file 3. Table 2. Chemicals used in experiments.
Compound	SOURCE	CAS #	Purity (%)
Hexanal	Aladdin	66-25-1	0.99
(Z)-3-Hexanal	Aladdin	CAS#6789-80-6	0.97
(E)-2-Hexenal	Aladdin	CAS#6728-26-3	0.96
(E)-2-Pentenal	Aladdin	CAS#1576-87-0	0.95
(Z)-3-Hexenyl-acetate	Aladdin	CAS#3681-71-8	0.98
(Z)-2-Pentenol	Aladdin	CAS#627-20-3	0.98
(Z)-3-Hexenol	Aladdin	CAS#928-96-1	0.97
Nonanal	Aladdin	CAS#124-19-6	0.98
(Z)-2-Hexenol	Aladdin	CAS#928-94-9	0.92
β-Caryophyllene	Aladdin	CAS#87-44-5	0.9
Linalool	Aladdin	CAS#78-70-6	0.95
Undecanal	Aladdin	CAS#112-44-7	0.97
Methyl benzoate	Aladdin	CAS#93-58-3	0.98
Benzyl alcohol	Aladdin	CAS#100-51-6	0.99
Pentadecanal	Aladdin	CAS#2765-11-9	0.97
Methanol	MREDA	CAS#67-56-1	0.99
Dichloromethane	MREDA	CAS#75-09-2	0.99
n-Hexane	MREDA	CAS#110-54-3	0.98
KCL	Sigma-Aldrich	CAS#7447-40-7	0.99
NaCL	Sigma-Aldrich	CAS#7647-14-5	0.99
MgCl2·6H2O	Sigma-Aldrich	CAS#7791-18-6	0.99
HEPES	Sigma-Aldrich	CAS#7365-45-9	0.99
DMSO	Sigma-Aldrich	CAS#67-68-5	0.99
