# Supplementary material for: A green leaf volatile, (Z)-3-hexenyl-acetate, mediates differential oviposition by Spodoptera frugiperda on maize and rice
Source: BMC Biol. 2023 Jun 19;21:140. doi: 10.1186/s12915-023-01642-x (PMC10280969; doi:10.1186/s12915-023-01642-x)
Supplement: Supplementary file 9 — Additional file 9: Table S3. Primers used for RACE-clone, full-length clone, cRNA synthesis, RNA interference, and qRT-PCR. [file 12915_2023_1642_MOESM9_ESM.xlsx]

## Sheet: Sheet1
Additional file 8. table 3. Primers used in RACE-clone, Full-length cloned, cRNA synthesis construction and RNA interference experiments. The underlined sequences are homologous to the sequence of PT7HS and T7 Promoter in dsRNA synthesis.
Primer name	Sequence (5’-3’)
For RACE cloned
SfruOR1-RACE-1R	GCGACTTGCTTGGCGACGCATGTGACGT
SfruOR1-RACE-2R	TTCAGCAGCGGCTCGTCCAGCCTCGCGA
SfruOR2-RACE-1R	GTGAACAGCAAATAGGACGCTTGCGAC
SfruOR2-RACE-2R	GCATCGTCGAACAATGGTTTTAGTGCCC
SfruOR3-RACE-1R	ACACGGTGATGTAAGAATGACCCAAC
SfruOR3-RACE-2R	ATGCCTGCCGCATAGCTGTTGTAGAT
SfruOR4-RACE-1R	ACCGTAGATCGCTGCGTAGCTTTGA
SfruOR4-RACE-2R	CGTTGATCCAAGTCCGCCCTTGTGA
SfruOR5-RACE-1R	TTCGTTACTTCGTCTCCAGAAGCCTCG
SfruOR5-RACE-2R	GGCACTGACGACTGCAGCAGTGATACCA
SfruOR6-RACE-1R	AATCCGAAGCAAATGGCAGGAGTAG
SfruOR6-RACE-2R	CTCAACGGCATTGTCATCATCTTCG
SfruOR7-RACE-1R	GAGCGTAGTGAGTGCGAGGGAGAAGCCG
SfruOR7-RACE-2R	GCGGCTCGTCCAATCCCCCGAGCATTT
SfruOR8-RACE-1R	CGCATCGGCTATGGTCCCTAAACTG
SfruOR8-RACE-2R	TGCGCTAAACAAGACAGGAGGAACA
SfruOR9-RACE-1R	CCTCACATTGAATGCGGTTTGCTTGCCC
SfruOR9-RACE-2R	ACAAAGTCAGCAGTCGGGACATGACC
SfruOR10-RACE-1R	GAACGCAGCCTTTGAAAATGTCCC
SfruOR10-RACE-2R	CTTGGTAAAGGTATCCAGGGACACCGGG
SfruOR11-RACE-1R	GCTTAAAACGCCCGATTAGGGTTTGTCG
SfruOR11-RACE-2R	GTCGTTTTTGGCCAACTGGTTTCGCTCT
SfruOR12-RACE-1R	TCGTGAACAGGAGGAAGGCAGCGCCTGT
SfruOR12-RACE-2R	GATGAGGAGCGCCCCTATTTGGTGCACG
SfruOR13-RACE-1R	TCGAGGGTTGAGGTCCTCCCAGGAC
SfruOR13-RACE-2R	GTTCCTGTTCAGCCAGAAAACGGCGAC
SfruOR14-RACE-1R	CGGCAACACTGTCCACCGATATGAA
SfruOR14-RACE-2R	ATCGCCTGAACTTGGTGTCCTGCTC
SfruOR15-RACE-1R	AGTAAGAACTTTGGACGTCACGGCGAGG
SfruOR15-RACE-2R	CGTCACGGCGAGGTCAGTGAAGTAA
SfruOR16-RACE-1R	ACATATCGGCAATTCCGACTTGGTCCCT
SfruOR16-RACE-2R	ATGCTGCTGTGACTAGCCTTTCGCTTCC
SfruOR17-RACE-1R	TTCAGTTAGATGCTCCGTCCTCCAC
SfruOR17-RACE-2R	CAGTTAGATGCTCCGTCCTCCACAT
SfruOR18-RACE-1R	CAACGGTTCGGTTCCCATTCTTATC
SfruOR18-RACE-2R	GTGGCAACGGTTCGGTTCCCATTCT
SfruOR19-RACE-1R	GGTTGAAGAGGCACGCCGCTATGGA
SfruOR19-RACE-2R	GACTTCTGATGCTGGTCGAGGAAAG
SfruOR20-RACE-1R	TCAAATCGCACGATCAACCTTGTAG
SfruOR20-RACE-2R	CGCAGCGTTGTACCATTCGATCTTG
SfruOR21-RACE-1R	TTTCGAGTGGACCGGCGAGCTCCAAGG
SfruOR21-RACE-2R	ACTGCTGTACAGCGTGTAGAGCAGATAG
SfruOR22-RACE-1R	ATAGTCCAAGGCAGCCAGGAATCAG
SfruOR22-RACE-2R	TGCATACAGCTTCCCAAGACACTCG
SfruOR23-RACE-1R	GGGATACACCCGAGTAAGACCCAGT
SfruOR23-RACE-2R	CGACAGGGATACACCCGAGTAAGAC
SfruOR24-RACE-1R	AAAAACCCGCCGAGAAAAGGTCCGACT
SfruOR24-RACE-2R	GATGGCCAGCCCGAAGAAACCATCGTA
SfruOR25-RACE-1R	CAAGGTCGTTCCGTATCACCCAAAGCTC
SfruOR25-RACE-2R	GGCTTTGAAAACGCAGACAGTGCTCAGC
For full-length cloned
SfruOR1-F	ATGGACAAGCTGTCGCAAGTGAT
SfruOR1-R	TTATTTGGTTTGCCGTAGGACTGCAT
SfruOR2-F	ATGGTTTCCTCAGAAGACCTTTTTC
SfruOR2-R	TTAGTGCGTTTGATTCAAAACGGCG
SfruOR3-F	ATGGCATTCTGGCCTTTGCTGCC
SfruOR3-R	AATCTTTTTAAGAATTCTGAGGTAT
SfruOR4-F	ATGTTAAAAAATACTCTCCAGAAAT
SfruOR4-R	TTATTTCATTTGGGACTGGCTTAGT
SfruOR5-F	ATGGCGCTCACCGTACTAGAACGTT
SfruOR5-R	TTAATTAACAGCATCGTTGAGAACA
SfruOR6-F	ATGGAGGTTCTCAAAGACTTCCCAG
SfruOR6-R	TTATGCTGTTTCCTCCGAGTACAGA
SfruOR7-F	ATGATGTCTCTGTCGTCGGGCAGCG
SfruOR7-R	CTACTTCGTCTGGCGCAGTACTGCG
SfruOR8-F	ATGGACGCCAATACAGATAAAAC
SfruOR8-R	CTACTTTTCATTGACATTCACTAAAAG
SfruOR9-F	ATGGAAGATGTTGTAGCATATTCAA
SfruOR9-R	CTAGCGATTCAAGAACGTAAACAAT
SfruOR10-F	ATGCCTCCACTTACCCACGAACCAT
SfruOR10-R	TTAATTCTTCATTTGATTCATGAC
SfruOR11-F	ATGGTCGCTCATTGTTTACTTTACA
SfruOR11-R	TTAATTTGTGGAGTTTAATAGAGTG
SfruOR12-F	ATGGGTATTTTTGTGAAAAATGCGA
SfruOR12-R	TTACTTTGGATTTCTATCTTCAACT
SfruOR13-F	ATGATAATTCTTAATGAAAATATGA
SfruOR13-R	TTATTTCTTCATGTTCCGCATTACA
SfruOR14-F	ATGGGGGCATTCGTTCATTCACT
SfruOR14-R	TTACTCTTTTTGAAAGTGCTGGA
SfruOR15-F	ATGGGGGCATTCGTTCATTCACT
SfruOR15-R	TTACTCTTTTTGAAAGTGCTGGA
SfruOR16-F	ATGCCGTCGGATCAATCGAAAATG
SfruOR16-R	CTATGCTTCTTGAACGTTTCTAAT
SfruOR17-F	ATGGAAGAGTTGCCTGATATTTCAG
SfruOR17-R	TCAAATTTCACTTTCGTATAGACTT
SfruOR18-F	ATGTTTCTAAAAAAGGTCATAAAAT
SfruOR18-R	TCAATTTTCTTGCATTTGAGAGAA
SfruOR19-F	ATGTTTAGCTTGGAACGTATGCG
SfruOR19-R	TTAAAATGTGCGTAAGAAAGCGAA
SfruOR20-F	ATGGACTTCATGGTAAAATTGGTAT
SfruOR20-R	TTATTCGGAATATGCAGTGCGTAG
SfruOR21-F	ATGAGGGTCTTAAGCTATGTGTGG
SfruOR21-R	TCACTCGTGGCTCATCGTTAGA
SfruOR22-F	ATGGAAAATATTCCCGCATACAAAA
SfruOR22-R	TACTCAGCACGATTAACTTCTGGTG
SfruOR23-F	ATGCGTCTTCAAATAATAAAAGATTT
SfruOR23-R	CTACTTGCTGTATTGACGCAGCATA
SfruOR24-F	ATGGAGGAACAAGCAGAATTCACG
SfruOR24-R	TTAAGATCTCAATAAAGTAAACAT
SfruOR25-F	ATGGGGACATTATATTTTTGCCA
SfruOR25-R	TTAATCTTCTTTCTTCGCTACTAATG
For cRNA synthesis
PT7-SfruOR1-F	AGATCTGATATCACTAGTGCCACCATGGACAAGCTGTCGCAAGTGAT
PT7-SfruOR1-R	CGCGGCCGCCTCGAGGCATGCTTATTTGGTTTGCCGTAGGACTGCAT
PT7-SfruOR2-F	AGATCTGATATCACTAGTGCCACCATGGTTTCCTCAGAAGACCTTTTTC
PT7-SfruOR2-R	CGCGGCCGCCTCGAGGCATGCTTAGTGCGTTTGATTCAAAACGGCG
PT7-SfruOR3-F	AGATCTGATATCACTAGTGCCACCATGGCATTCTGGCCTTTGCTGCC
PT7-SfruOR3-R	CGCGGCCGCCTCGAGGCATGCAATCTTTTTAAGAATTCTGAGGTAT
PT7-SfruOR4-F	AGATCTGATATCACTAGTGCCACCATGTTAAAAAATACTCTCCAGAAAT
PT7-SfruOR4-R	CGCGGCCGCCTCGAGGCATGCTTATTTCATTTGGGACTGGCTTAGT
PT7-SfruOR5-F	AGATCTGATATCACTAGTGCCACCATGGCGCTCACCGTACTAGAACGTT
PT7-SfruOR5-R	CGCGGCCGCCTCGAGGCATGCTTAATTAACAGCATCGTTGAGAACA
PT7-SfruOR6-F	AGATCTGATATCACTAGTGCCACCATGGAGGTTCTCAAAGACTTCCCAG
PT7-SfruOR6-R	CGCGGCCGCCTCGAGGCATGCTTATGCTGTTTCCTCCGAGTACAGA
PT7-SfruOR7-F	AGATCTGATATCACTAGTGCCACCATGATGTCTCTGTCGTCGGGCAGCG
PT7-SfruOR7-R	CGCGGCCGCCTCGAGGCATGCCTACTTCGTCTGGCGCAGTACTGCG
PT7-SfruOR8-F	AGATCTGATATCACTAGTGCCACCATGGACGCCAATACAGATAAAAC
PT7-SfruOR8-R	CGCGGCCGCCTCGAGGCATGCCTACTTTTCATTGACATTCACTAAAAG
PT7-SfruOR9-F	AGATCTGATATCACTAGTGCCACCATGGAAGATGTTGTAGCATATTCAA
PT7-SfruOR9-R	CGCGGCCGCCTCGAGGCATGCCTAGCGATTCAAGAACGTAAACAAT
PT7-SfruOR10-F	AGATCTGATATCACTAGTGCCACCATGCCTCCACTTACCCACGAACCAT
PT7-SfruOR10-R	CGCGGCCGCCTCGAGGCATGCTTAATTCTTCATTTGATTCATGAC
PT7-SfruOR11-F	AGATCTGATATCACTAGTGCCACCATGGTCGCTCATTGTTTACTTTACA
PT7-SfruOR11-R	CGCGGCCGCCTCGAGGCATGCTTAATTTGTGGAGTTTAATAGAGTG
PT7-SfruOR12-F	AGATCTGATATCACTAGTGCCACCATGGGTATTTTTGTGAAAAATGCGA
PT7-SfruOR12-R	CGCGGCCGCCTCGAGGCATGCTTACTTTGGATTTCTATCTTCAACT
PT7-SfruOR13-F	AGATCTGATATCACTAGTGCCACCATGATAATTCTTAATGAAAATATGA
PT7-SfruOR13-R	CGCGGCCGCCTCGAGGCATGCTTATTTCTTCATGTTCCGCATTACA
PT7-SfruOR14-F	AGATCTGATATCACTAGTGCCACCATGGGGGCATTCGTTCATTCACT
PT7-SfruOR14-R	CGCGGCCGCCTCGAGGCATGCTTACTCTTTTTGAAAGTGCTGGA
PT7-SfruOR15-F	AGATCTGATATCACTAGTGCCACCATGGGGGCATTCGTTCATTCACT
PT7-SfruOR15-R	CGCGGCCGCCTCGAGGCATGCTTACTCTTTTTGAAAGTGCTGGA
PT7-SfruOR16-F	AGATCTGATATCACTAGTGCCACCATGCCGTCGGATCAATCGAAAATG
PT7-SfruOR16-R	CGCGGCCGCCTCGAGGCATGCCTATGCTTCTTGAACGTTTCTAAT
PT7-SfruOR17-F	AGATCTGATATCACTAGTGCCACCATGGAAGAGTTGCCTGATATTTCAG
PT7-SfruOR17-R	CGCGGCCGCCTCGAGGCATGCTCAAATTTCACTTTCGTATAGACTT
PT7-SfruOR18-F	AGATCTGATATCACTAGTGCCACCATGTTTCTAAAAAAGGTCATAAAAT
PT7-SfruOR18-R	CGCGGCCGCCTCGAGGCATGCTCAATTTTCTTGCATTTGAGAGAA
PT7-SfruOR19-F	AGATCTGATATCACTAGTGCCACCATGTTTAGCTTGGAACGTATGCG
PT7-SfruOR19-R	CGCGGCCGCCTCGAGGCATGCTTAAAATGTGCGTAAGAAAGCGAA
PT7-SfruOR20-F	AGATCTGATATCACTAGTGCCACCATGGACTTCATGGTAAAATTGGTAT
PT7-SfruOR20-R	CGCGGCCGCCTCGAGGCATGCTTATTCGGAATATGCAGTGCGTAG
PT7-SfruOR21-F	AGATCTGATATCACTAGTGCCACCATGAGGGTCTTAAGCTATGTGTGG
PT7-SfruOR21-R	CGCGGCCGCCTCGAGGCATGCTCACTCGTGGCTCATCGTTAGA
PT7-SfruOR22-F	AGATCTGATATCACTAGTGCCACCATGGAAAATATTCCCGCATACAAAA
PT7-SfruOR22-R	CGCGGCCGCCTCGAGGCATGCTACTCAGCACGATTAACTTCTGGTG
PT7-SfruOR23-F	AGATCTGATATCACTAGTGCCACCATGCGTCTTCAAATAATAAAAGATTT
PT7-SfruOR23-R	CGCGGCCGCCTCGAGGCATGCCTACTTGCTGTATTGACGCAGCATA
PT7-SfruOR24-F	AGATCTGATATCACTAGTGCCACCATGGAGGAACAAGCAGAATTCACG
PT7-SfruOR24-R	CGCGGCCGCCTCGAGGCATGCTTAAGATCTCAATAAAGTAAACAT
For dsRNA synthesis
RNAi-SFruOR24-F	TAATACGACTCACTATAGGGAGAGCGACCCTGGACGAGAACA
RNAi-SFruOR24-R	TAATACGACTCACTATAGGGAGACGATGGAACTGAATGAGACTTGG
sf-β-actin-F	CGGTATCGTGCTGGACTCCGGTG
sf-β-actin-R	GAGTAACC CCTCTCGGTGAGGATC
For RT-PCR
QSfruOR1-F	TTCGAGTTCCCCTTCTGGGC
QSfruOR1-R	GAGTACAGCAACACTGCGCC
QSfruOR2-F	TGCGGTTAATGGATGCTGAGGT
QSfruOR2-R	GCCAGCCTGCAATTCCAACAA
QSfruOR3-F	TGATGCGGTATGGGCCACTT
QSfruOR3-R	AGGGCACGCTGTACACTGAA
QSfruOR4-F	TCCAGGAGCGTGCAGTATCG
QSfruOR4-R	TGGTCCGGCTGAGAACACAA
QSfruOR5-F	TATGATGACCACGGTCGGCG
QSfruOR5-R	AATCAGCTCGTTGCCCAGGT
QSfruOR6-F	GTGCCCTATTGGGAGCAGAGT
QSfruOR6-R	AGTGAACTCAACGGCATTGTCA
QSfruOR7-F	CTATCAGGTGCGCCAGGACA
QSfruOR7-R	TGTACAGCGGCTCGTCCAAT
QSfruOR08-F	TTGCTGCAGTCTTCGCAACG
QSfruOR08-R	TTGCAACCAACGCTGCATGT
QSfruOR9-F	TTGGGCAAGCAAACCGCATT
QSfruOR9-R	AGAACCTCCACGTGATAAGGCT
QSfruOR10-F	GCGGACAGTTATCAGCGACG
QSfruOR10-R	AGCCAGAACCCAAATGACTTCC
QSfruOR11-F	CGATTGACGCTCTCGATTCCAC
QSfruOR11-R	ACTCGACAAGCGTGGTGTGA
QSfruOR12-F	GAGATAGCGGGTGCTGCGTA
QSfruOR12-R	CCTCCCGCAGTAAGTCGGAG
QSfruOR13-F	ATGAGGCTGACGGCCGGA
QSfruOR13-R	AGGCTTTGTACGACCAGTTGATG
QSfruOR14-F	CACCAGACTATGAGCTCGGC
QSfruOR14-R	TGATCATGCACACGGCAACAC
QSfruOR15-F	TGGCTCCTTGTTGGCTTGGT
QSfruOR15-R	TTGAACTGACGCGACCGAGA
QSfruOR16-F	AGCGAAAGGCTAGTCACAGCA
QSfruOR16-R	GCCAGCTCGTTCCCTGAAGA
QSfruOR17-F	GGTCGCGCATCGAACTCTTG
QSfruOR17-R	AGCTTCTCTCAACCGCTCCC
QSfruOR18-F	AACTCTCTGCTATCGCCCACC
QSfruOR18-R	TGGAACTGAATTGCACCACGC
QSfruOR19-F	AGGCATCACCGGTCCTATGG
QSfruOR19-R	TCTTCTCGCCTAGCGCCTTG
QSfruOR20-F	TGGCAGTACCATGGAAGACCT
QSfruOR20-R	ACTTTAGCAAGCTCTCGGCCT
QSfruOR21-F	TCGGGCTGGGAGAGTGGTAT
QSfruOR21-R	GCTCGAGCAATCACGAGGGT
QSfruOR22-F	AGCTCACCCAATTGGCTCCT
QSfruOR22-R	GCCCGCTTCTGAATAACAGCC
QSfruOR23-F	ATGGCCGAGCATTTGCATCC
QSfruOR23-R	ACGACAGGGATACACCCGAG
QSfruOR24-F	GAGCCAGCGTCAAGAACTGC
QSfruOR24-R	CACGGGCTCAGAAACGAACG
QSfruOR25-F	TTGCTGGCATAGCAACGACG
QSfruOR25-R	GTTCTGCGACCACCATGCAC
QSfruORCo-F	GGGGCTGGTGGTAGACTGC
QSfruORCo-R	GATAGCTGACCGCGCCA
